# Supplementary material for: Development and Characterization of an In Vitro Round Window Membrane Model for Drug Permeability Evaluations
Source: Pharmaceuticals (Basel). 2022 Sep 5;15(9):1105. doi: 10.3390/ph15091105 (PMC9504332; doi:10.3390/ph15091105)
Supplement: Supplementary file 1 [file pharmaceuticals-15-01105-s001.zip]

Archive with 1 entries (1 files):
- pharmaceuticals-1865241-supplementary.pdf
